# Supplementary material for: Identification and Venom Characterization of Two Scorpions from the State of Chihuahua Mexico: Chihuahuanus coahuliae and Chihuahuanus crassimannus
Source: Toxins (Basel). 2023 Jun 27;15(7):416. doi: 10.3390/toxins15070416 (PMC10467103; doi:10.3390/toxins15070416)
Supplement: Supplementary file 1 [file toxins-15-00416-s001.zip]

Archive with 1 entries (1 files):
- toxins-2414631-supplementary.pdf
